# Supplementary material for: A Multidisciplinary Approach Reveals an Age-Dependent Expression of a Novel Bioactive Peptide, Already Involved in Neurodegeneration, in the Postnatal Rat Forebrain
Source: Brain Sci. 2018 Jul 10;8(7):132. doi: 10.3390/brainsci8070132 (PMC6070872; doi:10.3390/brainsci8070132)
Supplement: Supplementary file 1 [file brainsci-08-00132-s001.zip]

Archive with 8 entries (8 files):
- Supplementary figure 1.jpg
- Supplementary figure 2.jpg
- Supplementary figure 3.jpg
- Supplementary figure 4.jpg
- Supplementary figure 5.jpg
- Supplementary figure 6.jpg
- Supplementary figure 7.jpg
- Supplementary figure 8.jpg
